# Supplementary material for: Morphological Analysis of Poly(4,4′-oxydiphenylene-pyromellitimide)-Based Organic Solvent Nanofiltration Membranes Formed by the Solution Method
Source: Membranes (Basel). 2022 Dec 7;12(12):1235. doi: 10.3390/membranes12121235 (PMC9782061; doi:10.3390/membranes12121235)
Supplement: Supplementary file 1 [file membranes-12-01235-s001.zip]

Archive with 1 entries (1 files):
- membranes-2048481-supplementary.pdf
